# Supplementary material for: Predicting mitophagy-related genes and unveiling liver endothelial cell heterogeneity in hepatic ischemia-reperfusion injury
Source: Front Immunol. 2024 Apr 17;15:1370647. doi: 10.3389/fimmu.2024.1370647 (PMC11061384; doi:10.3389/fimmu.2024.1370647)
Supplement: Supplementary file 1 [file DataSheet_2.csv]

	logFC	AveExpr	t	P.Value	adj.P.Val	B
MAP1LC3B	0.600396228088973	8.72877956907818	5.50205121216989	3.51431950349476e-07	0.00022635363439846	6.36465894067536
UBC	0.167545600422683	12.0741669967281	3.53564572193286	0.000645817251413926	0.0208809439435953	-0.519911311005371
ULK1	-0.158566915761249	8.41536039983968	-2.4129182995181	0.0178590642418247	0.155827521570437	-3.4386480546173
PINK1	-0.101673720795956	8.46663844489789	-2.17645363611013	0.0321472988761361	0.212821583281916	-3.93303090107971
CSNK2A2	-0.109744268094245	7.76139680826115	-1.95877912312815	0.0532435494204045	0.282040484700769	-4.34762141720312
VDAC1	0.0875819142886212	9.53896591797674	1.57664328301509	0.118396480596984	0.419807031747634	-4.97776873014994
MFN2	-0.0917247053343422	8.38718118903678	-1.54358965036137	0.126206975196517	0.431483486674297	-5.02626924437007
MFN1	-0.106998703833558	7.43375856396238	-1.32107590286413	0.18983473476922	0.518821911911727	-5.3272915500503
UBB	0.0416327305823206	11.7447164967814	1.23113985116255	0.221487390570009	0.553814060487931	-5.43622573283719
RPS27A	-0.0457941008907215	11.0081750143168	-1.16912722010018	0.245448491712041	0.580078168282459	-5.5070190936685
TOMM20	-0.0659456556469086	9.0581770969466	-1.1061866311797	0.271602366929531	0.608332410645861	-5.57524537619714
PARK2	-0.0527258437079999	5.71836175265805	-0.970123896528235	0.334592238160195	0.66705306964101	-5.71016427786212
SRC	0.0712899908116183	7.55675744884374	0.915377522248198	0.362446662255745	0.689167576217182	-5.75957110921157
FUNDC1	-0.0811333584710501	7.35028273914859	-0.88662349394871	0.377651537917949	0.699070574289395	-5.78439365980195
CSNK2B	-0.0305796458000202	9.72940976720488	-0.687788003670801	0.493360211598509	0.779584996787348	-5.93467999505631
ATG12	0.0380514082310028	8.33147393269495	0.6428581581042	0.521955314233078	0.798994342765248	-5.96344340913767
TOMM22	-0.0160611668245654	8.83486745105575	-0.463628067660887	0.644036815008	0.863272150393276	-6.05899745746534
ATG5	-0.0197358775806611	7.30862963330462	-0.331143630988712	0.741308002270797	0.903938142822298	-6.10982088343022
SQSTM1	0.023238276350675	9.66958742269409	0.315522422376995	0.753097621103459	0.90936807132552	-6.11470001220238
TOMM40	0.0221398896690366	7.70298423201567	0.267404064678749	0.789771667249293	0.923558961624905	-6.12825092048701
PGAM5	0.00765051468576947	6.4026653441509	0.237044281986346	0.813162725839964	0.933628890598595	-6.13565154867236
TOMM70A	0.00726601873998485	8.76490563927394	0.111027702455957	0.911842322005618	0.971056098131077	-6.15685464720175
MAP1LC3A	0.00640928372426687	8.37399059631626	0.104836559350114	0.916739464256026	0.972764380741343	-6.15750084913645
UBA52	0.00075802327572446	11.4619730017721	0.0211008944306201	0.983212018051793	0.994301588326802	-6.16260016653722
